# Supplementary material for: Chirobiophore: A Novel Framework for Quantifying Biochirality in Macromolecular Systems
Source: Biomolecules. 2026 Apr 13;16(4):576. doi: 10.3390/biom16040576 (PMC13113911; doi:10.3390/biom16040576)
Supplement: Supplementary file 1 [file biomolecules-16-00576-s001.zip]

Archive with 1 entries (1 files):
- biomolecules-4205810-Supplementary Materials File S1.pdf
